# Supplementary material for: Targeting ITGβ3 to Overcome Trastuzumab Resistance through Epithelial–Mesenchymal Transition Regulation in HER2-Positive Breast Cancer
Source: Int J Mol Sci. 2024 Aug 8;25(16):8640. doi: 10.3390/ijms25168640 (PMC11354641; doi:10.3390/ijms25168640)
Supplement: Supplementary file 1 [file ijms-25-08640-s001.zip]

Archive with 1 entries (1 files):
- ijms-3156158-supplementary.pdf
